# Supplementary material for: Fission yeast Dis1 is an unconventional TOG/XMAP215 that induces microtubule catastrophe to drive chromosome pulling
Source: Commun Biol. 2022 Nov 26;5:1298. doi: 10.1038/s42003-022-04271-2 (PMC9701203; doi:10.1038/s42003-022-04271-2)
Supplement: Supplementary file 3 — Supplementary Data [file 42003_2022_4271_MOESM3_ESM.xlsx]

## Sheet: Fig1
	(b)						(f)							(g)							(h)							(i)
		Microtubule length (µm)						Growth rate (µm•min-1)							Shrinkage rate (µm•min-1)							Catastrophe frequency (min-1)							Rescue frequency (min-1)
	No.	GST-Dis1 (0nM)	GST-Dis1 (85nM)	GST-Dis1 (170µM)			No.	GST-Dis1 (0nM)	GST-Dis1 (50nM)	GST-Dis1 (100nM)	GST-Dis1 (200nM)			No.	GST-Dis1 (0nM)	GST-Dis1 (50nM)	GST-Dis1 (100nM)	GST-Dis1 (200nM)			No.	GST-Dis1 (0nM)	GST-Dis1 (50nM)	GST-Dis1 (100nM)	GST-Dis1 (200nM)			No.	GST-Dis1 (0nM)	GST-Dis1 (50nM)	GST-Dis1 (100nM)	GST-Dis1 (200nM)
	1	22.5041	17.0284	7.9682			1	0.812	1.12	1.22	1.42			1	22.3	17.8	16.7	10.4			1	0.0865	0.14	0.113	0.0971			1	0	0.55	1.953	1.187
	2	28.5644	8.3758	13.6639			2	0.892	1.22	1.13	1.63			2	16.9	19.6	13.6	14.5			2	0.0897	0.114	0.111	0.137			2	0	0.617	1.111	1.738
	3	18.6036	8.57653	10.414			3	0.963	1.13	1.11	1.35			3	22.5	22.6	19	19.4			3	0.0471	0.0864	0.129	0.124			3	0	1.043	0.706	0.955
	4	19.2283	11.4988	6.64167			4	1.25	1.29	1.36	1.37			4	28.1	19.4	20.4	17.3			4	0.0679	0.105	0.105	0.109			4	0.4	1	2.057	2.211
	5	33.1171	13.0187	15.8081			average	0.978	1.19	1.2	1.44			average	22.5	19.85	17.4	15.4			average	0.0728	0.111	0.114	0.117			average	0.1	0.803	1.457	1.522
	6	27.7693	13.0623	29.3533			SD	0.189	0.0809	0.112	0.13			SD	4.59	1.98	2.96	3.88			SD	0.0196	0.0221	0.0102	0.0175			SD	0.2	0.255	0.656	0.564
	7	12.7443	35.9886	11.1108
	8	19.6995	12.4065	16.417
	9	12.593	9.0848	23.387
	10	21.7495	5.20913	20.7117
	11	10.9827	11.0787	23.6372
	12	16.7827	10.4695	12.2
	13	32.2501	7.0576	13.7
	14	21.6355	4.15073	25.4083
	15	52.5457	11.2489	13.2093
	16	16.9228	38.5054	11.0939
	17	16.3029	17.5105	19.9095
	18	36.3909	25.9727	14.0506
	19	38.7912	18.0613	21.8338
	20	36.6439	15.0991	17.0007
	21	36.3039	5.63413	14.9529
	22	11.8561	26.1297	18.9254
	23	27.5719	7.52773	22.5005
	24	15.4047	33.0721	17.4829
	25	22.6305	19.7893	16.9613
	26	13.8825	12.8613	13.263
	27	35.2927	20.7239	18.5375
	28	8.51933	20.6757	6.1524
	29	8.80253	13.1023	15.2697
	30	12.6945	16.1172	15.6244
	31	6.39793	7.1824	19.7223
	32	13.0451	6.31027	14.2307
	33	11.6369	9.92127	33.3094
	34	21.3874	11.8951	11.543
	35	14.4429	25.5251	9.6178
	36	30.3058	14.9058	9.8158
	37	26.0834	22.8219	21.0565
	38	19.7008	18.5771	14.6619
	39	32.2706	19.6531	19.4109
	40	22.5363	12.5071	32.3523
	41	29.1065	27.6027	3.60753
	42	41.0725	7.18593	18.1451
	43	12.1197	15.8857	15.8576
	44	35.1809	25.1165	20.5055
	45	7.035	11.9937	22.7089
	46	24.0821	21.0673	16.9557
	47	30.2116	8.57707	5.373
	48	46.1824	25.5935	7.48587
	49	24.1599	29.3741	16.1049
	50	26.5108	14.2533	23.6
	51	6.7422	23.7738	4.81
	52	17.9581	25.4572	10.3818
	53	21.1411	22.4223	9.1398
	54	5.65513	10.0895	17.7715
	55	20.4911	8.99247	10.2472
	56	21.9796	21.2409	12.8471
	57	30.8967	26.6819	8.28767
	58	30.1967	27.3474	23.3045
	59	58.6359	5.9352	14.1935
	60	7.77033	28.4267	18.5334
	61	24.8293	22.0601	10.4917
	62	23.1253	10.7724	18.6837
	63	12.1129	9.273	19.12
	64	9.95387	12.8867	18.9949
	65	5.139	10.0098	5.97693
	66	17.8007	21.5533	13.4869
	67	31.9854	10.4781	15.6742
	68	25.3845	22.397	25.7409
	69	23.0442	11.5548	9.7318
	70	16.2311	12.3933	11.0293
	71	24.9918	17.1365	15.0861
	72	6.46073	10.6409	5.19987
	73	16.3043	17.5987	13.1831
	74	41.7364	33.5255	1.35973
	75	11.34	16.8673	18.7201
	76	17.0306	20.2891	12.9161
	77	23.8986	19.0693	29.3616
	78	54.5654	25.2632	15.8063
	79	19.6504	11.0281	17.1116
	80	40.9865	11.9148	13.9331
	81	29.3623	12.6697	7.03593
	82	13.9799	24.9365	20.338
	83	13.7749	17.3759	6.37827
	84	29.0927	22.6513	5.38607
	85	52.9037	7.23107	6.47573
	86	30.8789	10.3577	15.7889
	87	39.3769	12.8564	22.1048
	88	24.097	17.0373	8.58
	89	24.1383	12.0382	21
	90	29.6163	29.9094	9.118
	91	21.4691	21.3258	3.12127
	92	11.8803	38.1622	5.69387
	93	13.9559	20.8483	20.5146
	94	30.6551	26.9504	14.4693
	95	19.2418	22.0545	9.86467
	96	34.2639	9.5956	24.3816
	97	30.4153	9.0012	3.89113
	98	5.13687	15.7049	14.507
	99	27.417	26.5148	26.0952
	100	3.91587	22.431	6.24713
	101	38.0336	14.6801	17.3561
	102	29.1057	20.6869	10.6749
	103	10.1828	28.6489	29.6857
	104	19.0813	4.72487	16.0455
	105	21.1445	10.5517	19.5765
	106	34.7364	14.1126	14.8747
	107	23.2558	28.4054	24.9917
	108	32.0204	12.0342	17.4985
	109	38.2924	16.639	13.8097
	110	34.345	4.6194	19.749
	111	30.7297	28.3709	14.0631
	112	33.6935	18.3813	12.1899
	113	21.659	5.31847	5.6978
	114	51.5441	4.30467	24.4037
	115	25.7375	12.0216	8.50053
	116	21.9181	28.1513	16.3236
	117	17.3527	14.5339	6.23733
	118	20.2308	17.2467	27.0257
	119	20.5464	39.55	14.6605
	120	24.3235	19.1268	7.5822
	121	26.0609	26.7259	8.57473
	122	40.6763	28.9508	6.56727
	123	25.4127	13.5869	8.66587
	124	20.8821	23.9113	8.79567
	125	5.95193	12.1127	7.59327
	126	35.4033	19.6691	6.56413
	127	14.3471	17.0547	21.8632
	128	22.233	21.332	17.1633
	129	8.7226	10.8175	8.00507
	130	10.2253	25.6424	6.4038
	131	14.5851	23.1787	3.4938
	132	21.0144	11.8294	17.1329
	133	22.6783	26.8056	5.586
	134	45.6436	18.3754	11.454
	135	19.1038	26.1361	3.46953
	136	24.8417	14.3117	30.9426
	137	18.8437	21.2733	9.7844
	138	19.3008	31.8628	17.6337
	139	18.2593	17.8887	17.4753
	140	15.6051	22.2515	19.3817
	141	38.4545	6.30667	5.57787
	142	12.2784	20.9047	3.5006
	143	41.5712	41.7127	8.8638
	144	28.3048	40.1994	5.5972
	145	5.79593	11.65	9.54227
	146	19.637	12.6503	16.1933
	147	26.0587	25.8103	3.819
	148	28.2167	12.595	18.7458
	149	38.4112	23.0791	13.7007
	150	38.7561	37.1465	27.439
	151	40.9011	7.36733	7.47213
	152	26.2258	25.4199	17.6297
	153	14.4383	27.1048
	154	9.2486	19.0709
	155	36.2612	22.7301
	156	15.0707	22.6166
	157		13.2996
	158		17.8819
	159		18.3948
	160		21.8261
	161		26.5303
	162		20.492
	163		8.56287
	164		25.8472
	165		24.2394
	166		13.7837
	167		23.3445
	168		11.6366
	169		4.37113
	170		25.7691
	171		20.6035
	172		3.5212
	173		13.2049
	174		19.7965
	175		10.8808
	176		13.3397
	177		4.29987
	178		28.1593
	179		10.5505
	180		19.2444
	181		4.9586
	182		21.5005
	183		7.67727
	184		42.9405
	185		10.6939
	186		6.66967
	187		28.2467
	188		16.6467
	189		30.0667
	190		21.0265
	191		11.6685
	192		21.1963
	193		27.4729
	194		17.5596
	195		15.8994
	196		22.4986
	197		14.582

## Sheet: Fig2
	(c)							(e)
		Catastrophe frequency (min-1)							Catastrophe frequency (min-1)
	Experiment No.	(i) WT +KT+Dis1	(ii)WT –KT+Dis1	(iii)WT –KT–Dis1	(iv)dis1∆ +KT	(v)dis1∆ –KT		Experiment No.	WT 26.5°C	WT 32°C	ndc80-21 26.5°C	ndc80-21 32°C	ndc80-21 nuf2+-dis1(18-882) 26.5°C	ndc80-21 nuf2+-dis1(18-882) 32°C
	1	2.2	2.2	1.8	1.4	1.5		1	2	4	2.4	0.4	4	2.2
	2	4	2.4	2	1.4	1.8		2	4	4	4	0	1	3
	3	4.5	2.6	1.3	0.32	1.4		3	2.7	4	4	1.3	2.3	2
	average	3.6	2.4	1.7	1.1	1.6		average	2.9	4	3.5	0.58	2.4	2.4
	SD	1.22	0.2	0.36	0.64	0.22		SD	1	0	0.92	0.68	1.5	0.53

## Sheet: Fig3
	(b)								(c)
		KT and Dis1 at MT tip	–KT+Dis1 (MTs)	+KT+Dis1 (MTs)	–KT+Dis1 (%)	+KT+Dis1 (%)				Increase or decrease of Dis1-3GFP intensity
		Dis1 Remained	5	11	0.227273	0.785714			No.	–KT+Dis1	+KT+Dis1
		Dis1 Lost	17	3	0.772727	0.214286			1	-20	15.889
		Sum	22	14	1	1			2	58.889	9.222
									3	7.445	2.111
									4	-11.667	28.667
									5	1.556	21.333
									6	5.889	40.333
									7	-27.222	110.889
									8	-13.556	38
									9	0.333	9.778
									10	13.111	-28.556
									11	15.778	-4.889
									12	-16.445	0.222
									13	-10.445	-0.333
									14	19.445	32.667
									15	-20.444	16.556
									16	-2.444	-2.111
									17	6.444	17.333
									18	-7.444	-4.222
									19	-10.556
									20	-3.444
									21	10.333
									22	-11.889
									23	-4.889
									24	-24.222
									25	-0.778
									26	-29.444
									27	15.778
									28	24.556
									29	-29.556
									30	-23.889
									31	-29.889
									32	-7.556
									33	35.556
									34	5.333
									35	5.889
									36	24.889
									37	18.889
									38	-29.222
									39	26.667
									40	22.666
									41	-5.333
									42	12.667
									43	3.333

## Sheet: Fig4
	(b)								(c)						(d)
		Catastrophe frequency (min-1)								Cells		Cells (%)				Microtubules				Microtubules (%)
	No.	(I)Dis1-GBP–ade3	(II)Dis1-GBP+ade3	(III)Ais-GBP–ade3	(IV)Ais-GBP+ade3	WT –KT	WT +KT			WT	ade3::GFP dis1-GBP	WT	ade3::GFP dis1-GBP			ade3::GFP Dis1GBP	ade3::GFP alp14TOG-Dis1C-GBP	WT	dis1∆	ade3::GFP Dis1GBP	ade3::GFP alp14TOG-Dis1C-GBP	WT	dis1∆
	1	1.3	2.4	1.1	1.1	1.9	2.2		retrieved	15	20	94	71		pulling	8	2	10	4	57.1429	11.7647	90.9091	26.6667
	2	1.3	2	1.2	0.86	2.1	4		not retrieved	1	8	6	29		pause	0	2	1	3	0	11.7647	9.09091	20
	3	1.4	2.6	1.7	1	1.8	4.5		sum	16	28	100	100		pol	4	11	0	7	28.5714	64.7059	0	46.6667
	average	1.3	2.3	1.3	0.98	1.9	3.6								detach	2	2	0	1	14.2857	11.7647	0	6.66667
	SD	0.027	0.29	0.33	0.12	0.17	1.22								total MTs	14	17	11	15	100	100	100	100

## Sheet: Fig5
	(b)						(c)
		pause duration						Frequency of cen2::GFP re-separation (min-1)
	No.	WT	dis1∆	alp14TOG-dis1C			No.	WT	dis1∆	alp14TOG-dis1C
	1	0	30	0			1	6	1	3.2
	2	0	80	40			2	4.8	2.3	3.7
	3	0	0	0			3	4.8	1.9	3.4
	4	0	160	60			average	5.2	1.7	3.5
	5	0	0	0			SD	0.69	0.66	0.27
	6	10	20	70
	7	0	0	20
	8	10	0	0
	9	0	50	10
	10	0	50	0
	11	0	10	30
	12	0	30	10
	13	20	0	30
	14	10	90	0
	15	0	0	40
	16	0	80	0
	17	0	140	20
	18	0	70	20
	19	0	70	60
	20	10	110	0
	21	0	30	30
	22	0	0	20
	23	0		10
	24	0		20
	25	0		50
	26	0		20
	27	0		90
	28	10		40
	29	0		10
	30	40		0
	31	30		0
	32	20		40
	33	0

## Sheet: Supplementary Fig1
	(b)						(c)
		The number of microtubules						abs (350nm)
	No.	GST-Dis1 (0nM)	GST-Dis1(85µM)	GST-Dis1(170µM)			time (min)	GST-Dis1 (0nM)	GST-Dis1 (100nM)	GST-Dis1 (200nM)
	1	31.2	39.4	30.4			0	0	0	0
	2	52.6	18	20.8			0.08	0	0	0.001
	3	32.4	23	7.25			0.17	0	-0.001	0
	4	-	-	11.5			0.25	-0.001	-0.002	0
	average	38.7	26.8	17.5			0.33	0	-0.005	0
	S.D. (5min)	12	11.2	10.3			0.42	-0.001	-0.005	0
							0.5	-0.002	-0.005	0
							0.58	-0.001	-0.006	0.001
							0.67	0.001	-0.005	0.001
							0.75	0.001	-0.006	0.001
							0.83	0.002	-0.005	0.001
							0.92	0.002	-0.006	0.002
							1	0.003	-0.005	0.003
							1.08	0.004	-0.004	0.003
							1.17	0.005	-0.003	0.003
							1.25	0.006	-0.002	0.003
							1.33	0.007	-0.002	0.004
							1.42	0.008	-0.002	0.004
							1.5	0.009	-0.001	0.004
							1.58	0.011	-0.001	0.004
							1.67	0.012	-0.001	0.005
							1.75	0.012	-0.001	0.005
							1.83	0.013	-0.001	0.005
							1.92	0.014	0	0.006
							2	0.016	0.001	0.006
							2.08	0.017	0.002	0.007
							2.17	0.018	0.002	0.007
							2.25	0.019	0.003	0.008
							2.33	0.02	0.003	0.008
							2.42	0.021	0.005	0.009
							2.5	0.022	0.005	0.01
							2.58	0.023	0.006	0.01
							2.67	0.024	0.007	0.011
							2.75	0.025	0.008	0.012
							2.83	0.027	0.009	0.012
							2.92	0.028	0.01	0.013
							3	0.029	0.011	0.014
							3.08	0.031	0.012	0.015
							3.17	0.032	0.012	0.015
							3.25	0.034	0.013	0.016
							3.33	0.035	0.014	0.017
							3.42	0.037	0.016	0.018
							3.5	0.039	0.017	0.019
							3.58	0.04	0.018	0.02
							3.67	0.042	0.019	0.021
							3.75	0.043	0.02	0.022
							3.83	0.045	0.021	0.023
							3.92	0.047	0.022	0.024
							4	0.049	0.024	0.025
							4.08	0.05	0.025	0.027
							4.17	0.052	0.027	0.027
							4.25	0.054	0.028	0.029
							4.33	0.056	0.029	0.03
							4.42	0.058	0.03	0.031
							4.5	0.06	0.032	0.032
							4.58	0.062	0.033	0.033
							4.67	0.064	0.034	0.034
							4.75	0.066	0.036	0.035
							4.83	0.068	0.037	0.036
							4.92	0.07	0.038	0.037
							5	0.072	0.04	0.038
							5.08	0.075	0.041	0.04
							5.17	0.077	0.043	0.041
							5.25	0.079	0.044	0.042
							5.33	0.081	0.046	0.043
							5.42	0.083	0.047	0.044
							5.5	0.086	0.048	0.045
							5.58	0.088	0.05	0.046
							5.67	0.09	0.052	0.047
							5.75	0.093	0.053	0.049
							5.83	0.095	0.055	0.05
							5.92	0.097	0.056	0.051
							6	0.1	0.058	0.052
							6.08	0.102	0.06	0.053
							6.17	0.104	0.061	0.055
							6.25	0.107	0.063	0.056
							6.33	0.11	0.065	0.057
							6.42	0.112	0.066	0.058
							6.5	0.115	0.068	0.06
							6.58	0.117	0.07	0.061
							6.67	0.12	0.071	0.062
							6.75	0.122	0.073	0.064
							6.83	0.125	0.075	0.065
							6.92	0.127	0.077	0.066
							7	0.13	0.078	0.068
							7.08	0.133	0.08	0.069
							7.17	0.135	0.082	0.07
							7.25	0.138	0.084	0.071
							7.33	0.14	0.085	0.073
							7.42	0.143	0.087	0.074
							7.5	0.146	0.089	0.076
							7.58	0.149	0.091	0.077
							7.67	0.151	0.093	0.078
							7.75	0.154	0.095	0.08
							7.83	0.157	0.097	0.081
							7.92	0.16	0.098	0.082
							8	0.163	0.1	0.084
							8.08	0.165	0.102	0.085
							8.17	0.168	0.105	0.086
							8.25	0.171	0.106	0.088
							8.33	0.174	0.108	0.089
							8.42	0.177	0.11	0.09
							8.5	0.18	0.112	0.092
							8.58	0.182	0.114	0.093
							8.67	0.185	0.116	0.095
							8.75	0.188	0.118	0.096
							8.83	0.191	0.12	0.098
							8.92	0.194	0.122	0.099
							9	0.197	0.124	0.101
							9.08	0.2	0.126	0.102
							9.17	0.203	0.128	0.104
							9.25	0.206	0.13	0.105
							9.33	0.209	0.133	0.107
							9.42	0.212	0.135	0.108
							9.5	0.215	0.137	0.11
							9.58	0.218	0.139	0.111
							9.67	0.221	0.141	0.113
							9.75	0.224	0.143	0.114
							9.83	0.227	0.145	0.116
							9.92	0.23	0.147	0.117
							10	0.233	0.149	0.119
							10.08	0.236	0.152	0.121
							10.17	0.239	0.154	0.122
							10.25	0.242	0.156	0.124
							10.33	0.245	0.158	0.126
							10.42	0.248	0.16	0.127
							10.5	0.251	0.162	0.129
							10.58	0.254	0.165	0.13
							10.67	0.257	0.167	0.132
							10.75	0.26	0.169	0.134
							10.83	0.263	0.171	0.135
							10.92	0.266	0.173	0.137
							11	0.269	0.176	0.139
							11.08	0.273	0.178	0.14
							11.17	0.276	0.18	0.142
							11.25	0.279	0.182	0.143
							11.33	0.282	0.185	0.145
							11.42	0.285	0.187	0.147
							11.5	0.288	0.189	0.148
							11.58	0.291	0.191	0.15
							11.67	0.294	0.194	0.152
							11.75	0.297	0.196	0.153
							11.83	0.3	0.198	0.155
							11.92	0.304	0.2	0.156
							12	0.306	0.203	0.158
							12.08	0.31	0.205	0.16
							12.17	0.313	0.207	0.162
							12.25	0.316	0.21	0.163
							12.33	0.319	0.212	0.165
							12.42	0.322	0.214	0.167
							12.5	0.325	0.217	0.169
							12.58	0.328	0.219	0.17
							12.67	0.331	0.221	0.172
							12.75	0.334	0.224	0.174
							12.83	0.337	0.226	0.175
							12.92	0.34	0.228	0.177
							13	0.343	0.231	0.179
							13.08	0.346	0.233	0.18
							13.17	0.349	0.235	0.182
							13.25	0.352	0.238	0.184
							13.33	0.355	0.24	0.186
							13.42	0.358	0.243	0.187
							13.5	0.362	0.245	0.189
							13.58	0.365	0.247	0.191
							13.67	0.368	0.25	0.193
							13.75	0.371	0.252	0.194
							13.83	0.374	0.254	0.196
							13.92	0.377	0.257	0.198
							14	0.38	0.259	0.2
							14.08	0.383	0.261	0.202
							14.17	0.386	0.264	0.203
							14.25	0.389	0.266	0.205
							14.33	0.392	0.268	0.207
							14.42	0.395	0.271	0.209
							14.5	0.398	0.273	0.211
							14.58	0.401	0.276	0.212
							14.67	0.404	0.278	0.214
							14.75	0.407	0.28	0.216
							14.83	0.41	0.283	0.218
							14.92	0.413	0.285	0.22
							15	0.415	0.288	0.221
							15.08	0.418	0.29	0.223
							15.17	0.421	0.292	0.225
							15.25	0.424	0.295	0.227
							15.33	0.427	0.298	0.228
							15.42	0.43	0.3	0.23
							15.5	0.433	0.302	0.232
							15.58	0.436	0.305	0.234
							15.67	0.439	0.307	0.236
							15.75	0.441	0.309	0.237
							15.83	0.445	0.312	0.239
							15.92	0.448	0.314	0.241
							16	0.45	0.316	0.243
							16.08	0.453	0.319	0.245
							16.17	0.456	0.321	0.247
							16.25	0.459	0.324	0.248
							16.33	0.462	0.326	0.25
							16.42	0.464	0.329	0.252
							16.5	0.467	0.331	0.254
							16.58	0.47	0.333	0.256
							16.67	0.473	0.336	0.257
							16.75	0.475	0.338	0.259
							16.83	0.478	0.341	0.261
							16.92	0.481	0.343	0.263
							17	0.484	0.346	0.265
							17.08	0.487	0.348	0.267
							17.17	0.489	0.35	0.268
							17.25	0.492	0.353	0.27
							17.33	0.494	0.355	0.272
							17.42	0.497	0.358	0.274
							17.5	0.5	0.36	0.276
							17.58	0.502	0.362	0.278
							17.67	0.505	0.365	0.28
							17.75	0.507	0.367	0.282
							17.83	0.51	0.369	0.284
							17.92	0.512	0.372	0.285
							18	0.515	0.374	0.287
							18.08	0.518	0.377	0.289
							18.17	0.52	0.379	0.291
							18.25	0.523	0.381	0.293
							18.33	0.525	0.384	0.295
							18.42	0.528	0.386	0.297
							18.5	0.53	0.389	0.299
							18.58	0.533	0.391	0.3
							18.67	0.535	0.393	0.302
							18.75	0.538	0.396	0.304
							18.83	0.54	0.398	0.306
							18.92	0.543	0.4	0.308
							19	0.545	0.403	0.31
							19.08	0.548	0.405	0.311
							19.17	0.55	0.407	0.313
							19.25	0.552	0.409	0.315
							19.33	0.555	0.412	0.317
							19.42	0.557	0.414	0.319
							19.5	0.559	0.416	0.321
							19.58	0.562	0.419	0.323
							19.67	0.564	0.421	0.325
							19.75	0.566	0.423	0.326
							19.83	0.569	0.426	0.328
							19.92	0.571	0.428	0.33
							20	0.573	0.43	0.332
							20.08	0.576	0.432	0.334
							20.17	0.578	0.434	0.336
							20.25	0.58	0.437	0.338
							20.33	0.583	0.439	0.34
							20.42	0.585	0.441	0.342
							20.5	0.587	0.444	0.343
							20.58	0.589	0.446	0.345
							20.67	0.591	0.448	0.347
							20.75	0.594	0.45	0.349
							20.83	0.596	0.452	0.351
							20.92	0.598	0.454	0.353
							21	0.6	0.457	0.354
							21.08	0.602	0.459	0.356
							21.17	0.604	0.461	0.358
							21.25	0.606	0.463	0.36
							21.33	0.608	0.466	0.362
							21.42	0.61	0.468	0.364
							21.5	0.612	0.47	0.366
							21.58	0.614	0.472	0.367
							21.67	0.616	0.474	0.369
							21.75	0.618	0.476	0.371
							21.83	0.62	0.478	0.373
							21.92	0.622	0.481	0.375
							22	0.624	0.483	0.376
							22.08	0.626	0.485	0.378
							22.17	0.628	0.486	0.38
							22.25	0.63	0.489	0.382
							22.33	0.632	0.491	0.384
							22.42	0.634	0.493	0.386
							22.5	0.635	0.495	0.387
							22.58	0.638	0.498	0.389
							22.67	0.639	0.499	0.391
							22.75	0.641	0.501	0.393
							22.83	0.643	0.503	0.395
							22.92	0.645	0.506	0.396
							23	0.646	0.508	0.398
							23.08	0.648	0.51	0.4
							23.17	0.65	0.512	0.402
							23.25	0.651	0.514	0.404
							23.33	0.653	0.516	0.405
							23.42	0.655	0.518	0.407
							23.5	0.656	0.52	0.409
							23.58	0.658	0.522	0.411
							23.67	0.659	0.524	0.412
							23.75	0.661	0.526	0.414
							23.83	0.663	0.528	0.417
							23.92	0.664	0.53	0.418
							24	0.666	0.532	0.42
							24.08	0.668	0.534	0.421
							24.17	0.669	0.535	0.423
							24.25	0.671	0.537	0.425
							24.33	0.672	0.539	0.427
							24.42	0.674	0.541	0.429
							24.5	0.676	0.543	0.43
							24.58	0.677	0.545	0.432
							24.67	0.678	0.547	0.434
							24.75	0.68	0.549	0.435
							24.83	0.681	0.551	0.437
							24.92	0.682	0.553	0.439
							25	0.684	0.555	0.441
							25.08	0.685	0.557	0.442
							25.17	0.687	0.559	0.444
							25.25	0.687	0.56	0.446
							25.33	0.689	0.563	0.448
							25.42	0.69	0.564	0.449
							25.5	0.692	0.566	0.451
							25.58	0.693	0.568	0.453
							25.67	0.694	0.57	0.455
							25.75	0.695	0.572	0.456
							25.83	0.696	0.573	0.458
							25.92	0.698	0.575	0.46
							26	0.699	0.577	0.461
							26.08	0.7	0.579	0.463
							26.17	0.701	0.581	0.465
							26.25	0.702	0.583	0.467
							26.33	0.703	0.584	0.468
							26.42	0.705	0.586	0.47
							26.5	0.706	0.588	0.471
							26.58	0.707	0.589	0.473
							26.67	0.708	0.591	0.475
							26.75	0.709	0.593	0.476
							26.83	0.71	0.595	0.478
							26.92	0.711	0.597	0.48
							27	0.712	0.598	0.481
							27.08	0.713	0.6	0.483
							27.17	0.714	0.602	0.485
							27.25	0.715	0.603	0.486
							27.33	0.716	0.605	0.488
							27.42	0.717	0.607	0.49
							27.5	0.718	0.608	0.491
							27.58	0.719	0.61	0.493
							27.67	0.72	0.611	0.495
							27.75	0.721	0.613	0.496
							27.83	0.722	0.615	0.498
							27.92	0.723	0.616	0.499
							28	0.723	0.618	0.501
							28.08	0.724	0.62	0.503
							28.17	0.725	0.621	0.504
							28.25	0.726	0.623	0.506
							28.33	0.727	0.624	0.507
							28.42	0.728	0.626	0.509
							28.5	0.728	0.627	0.511
							28.58	0.729	0.629	0.513
							28.67	0.73	0.63	0.514
							28.75	0.731	0.632	0.516
							28.83	0.731	0.634	0.517
							28.92	0.732	0.635	0.519
							29	0.733	0.637	0.521
							29.08	0.734	0.638	0.522
							29.17	0.734	0.64	0.524
							29.25	0.735	0.641	0.525
							29.33	0.736	0.643	0.527
							29.42	0.737	0.644	0.529
							29.5	0.737	0.646	0.53
							29.58	0.737	0.647	0.531
							29.67	0.738	0.649	0.533
							29.75	0.739	0.65	0.535
							29.83	0.739	0.651	0.536
							29.92	0.74	0.652	0.538
							30	0.741	0.654	0.539
							30.08	0.741	0.655	0.541
							30.17	0.742	0.657	0.543
							30.25	0.742	0.657	0.544
							30.33	0.742	0.659	0.546
							30.42	0.743	0.661	0.547
							30.5	0.744	0.662	0.549
							30.58	0.744	0.663	0.55
							30.67	0.745	0.664	0.552
							30.75	0.746	0.666	0.553
							30.83	0.746	0.667	0.554
							30.92	0.747	0.668	0.556
							31	0.747	0.669	0.557
							31.08	0.747	0.671	0.559
							31.17	0.748	0.671	0.56
							31.25	0.748	0.673	0.562
							31.33	0.749	0.674	0.563
							31.42	0.75	0.676	0.565
							31.5	0.75	0.676	0.566
							31.58	0.75	0.678	0.567
							31.67	0.751	0.679	0.569
							31.75	0.751	0.68	0.571
							31.83	0.751	0.681	0.572
							31.92	0.752	0.682	0.573
							32	0.752	0.684	0.575
							32.08	0.752	0.685	0.576
							32.17	0.753	0.686	0.578
							32.25	0.753	0.687	0.579
							32.33	0.754	0.688	0.581
							32.42	0.754	0.69	0.582
							32.5	0.754	0.69	0.583
							32.58	0.755	0.692	0.585
							32.67	0.755	0.693	0.586
							32.75	0.756	0.694	0.587
							32.83	0.756	0.695	0.589
							32.92	0.756	0.696	0.59
							33	0.756	0.697	0.592
							33.08	0.756	0.698	0.593
							33.17	0.757	0.699	0.594
							33.25	0.757	0.7	0.595
							33.33	0.757	0.701	0.597
							33.42	0.757	0.702	0.598
							33.5	0.758	0.703	0.599
							33.58	0.758	0.704	0.601
							33.67	0.758	0.705	0.602
							33.75	0.759	0.706	0.603
							33.83	0.76	0.707	0.605
							33.92	0.76	0.708	0.606
							34	0.76	0.709	0.607
							34.08	0.76	0.71	0.608
							34.17	0.761	0.711	0.609
							34.25	0.761	0.711	0.611
							34.33	0.761	0.713	0.612
							34.42	0.762	0.713	0.613
							34.5	0.762	0.714	0.615
							34.58	0.762	0.715	0.616
							34.67	0.763	0.716	0.617
							34.75	0.763	0.717	0.618
							34.83	0.763	0.717	0.62
							34.92	0.763	0.718	0.621
							35	0.763	0.719	0.622
							35.08	0.764	0.72	0.623
							35.17	0.764	0.721	0.625
							35.25	0.764	0.722	0.626
							35.33	0.764	0.723	0.627
							35.42	0.765	0.724	0.628
							35.5	0.765	0.725	0.63
							35.58	0.765	0.726	0.631
							35.67	0.766	0.726	0.632
							35.75	0.766	0.727	0.633
							35.83	0.766	0.728	0.634
							35.92	0.766	0.728	0.635
							36	0.766	0.729	0.637
							36.08	0.766	0.73	0.637
							36.17	0.766	0.731	0.639
							36.25	0.767	0.731	0.639
							36.33	0.767	0.732	0.641
							36.42	0.768	0.733	0.642
							36.5	0.767	0.734	0.643
							36.58	0.768	0.735	0.644
							36.67	0.768	0.736	0.645
							36.75	0.769	0.736	0.646
							36.83	0.769	0.737	0.647
							36.92	0.769	0.738	0.648
							37	0.769	0.738	0.65
							37.08	0.769	0.739	0.651
							37.17	0.769	0.74	0.652
							37.25	0.769	0.74	0.653
							37.33	0.77	0.741	0.654
							37.42	0.77	0.742	0.655
							37.5	0.77	0.742	0.655
							37.58	0.771	0.743	0.657
							37.67	0.771	0.744	0.658
							37.75	0.771	0.745	0.659
							37.83	0.771	0.745	0.66
							37.92	0.772	0.746	0.661
							38	0.772	0.746	0.662
							38.08	0.772	0.747	0.663
							38.17	0.772	0.748	0.664
							38.25	0.772	0.748	0.665
							38.33	0.772	0.749	0.666
							38.42	0.772	0.75	0.667
							38.5	0.773	0.75	0.668
							38.58	0.773	0.751	0.669
							38.67	0.773	0.751	0.67
							38.75	0.774	0.752	0.671
							38.83	0.774	0.752	0.672
							38.92	0.774	0.754	0.673
							39	0.774	0.754	0.674
							39.08	0.774	0.754	0.675
							39.17	0.774	0.755	0.675
							39.25	0.775	0.756	0.676
							39.33	0.775	0.757	0.678
							39.42	0.775	0.757	0.678
							39.5	0.775	0.757	0.679
							39.58	0.775	0.758	0.68
							39.67	0.775	0.758	0.681
							39.75	0.775	0.759	0.682
							39.83	0.776	0.759	0.683
							39.92	0.776	0.76	0.684
							40	0.776	0.76	0.685

## Sheet: Supplementary Fig2
	(b)
		catastrophe frequency (min-1)
	No.	WT 26.5˚C –KT	WT 26.5˚C +KT	WT 32˚C –KT	WT 32˚C +KT	WT 36˚C –KT	WT 36˚C +KT	ndc80-21 26.5˚C –KT	ndc80-21 26.5˚C +KT	ndc80-21 32˚C –KT	ndc80-21 32˚C +KT	ndc80-21 36˚C –KT	ndc80-21 36˚C +KT	nuf2dis1 26.5˚C –KT	nuf2dis1 26.5˚C +KT	nuf2dis1 32˚C –KT	nuf2dis1 32˚C +KT
	1	1.3	2	2.3	4	1.2	3	1.6	2.4	1.3	0.4	1.3	0.21	0.59	4	2	2.2
	2	1.8	4	1.2	4	1.1	2	0.8	4	1.5	0	1.7	1.5	0.62	1	1.6	3
	3	1.3	2.7	0.71	4	-	-	2	4	0.57	1.3	1.1	1	1	2.3	1.3	2
	average	1.5	2.9	1.4	4	1.2	2.5	1.5	3.5	1.1	0.58	1.4	0.92	0.73	2.4	1.6	2.4
	SD	0.26	1	0.81	0	0.062	0.71	0.61	0.92	0.46	0.68	0.29	0.67	0.23	1.5	0.34	0.53

## Sheet: Supplementary Fig3
	(c)					(f)
		Dis1-GBP-mCh intensity (a.u.)					Cells		Cells (%)
	No.	ade3 locus	KT				WT	ade3::GFP dis1-GBP	WT	ade3::GFP dis1-GBP
	1	35.2223	25.2222			dissociated	1	17	3.5	63
	2	42.7777	28.3334			not dissociated	27	10	96	37
	3	21.7778	24.7778			sum	28	27	100	100
	4	109.556	54.2222
	5	56.8889	79.3334
	6	59.7777	89.8889
	7	17.8889	21.3334
	8	3.2222	53.2223
	9	13.8888	67.7778
	10	26.1112	6.7778
	11	22.2222	14.1111
	12	6.3334	12.5556
	13	40.3333
	14	36.3334
	15	9.8889
	16	8.2223
	17	34.1111
	18	41.1111
	19	37.3333
	20	27.5556
	21	40.2222
	22	56.6667
	23	28.3333
	24	22.1111
	25	49
	26	46.6666
	27	53.2222

## Sheet: Supplementary Fig4
	(d)						(g)
		Catastrophe frequency (min-1)						Catastrophe frequency (min-1)
	No.	ade3::GFP Dis1-GBP –ade3	ade3::GFP Dis1-GBP +ade3	nuf2-2 ade3::GFP Dis1-GBP –ade3	nuf2-2 ade3::GFP Dis1-GBP +ade3		exp. #	klp6∆ –KT	klp6∆ +KT
	1	0.44	4	1	4		1	1.5	4
	2	1.3	4	0.84	4		2	0.95	3.8
	3	0.89	2.2	1	4		3	0.43	2.6
	average	0.89	3.4	0.95	4		average	0.97	3.4
	SD	0.444444	1.0264	0.0911606	0		SD	0.55	0.76

## Sheet: Supplementary Fig5
	(a)						(b)						(c)
		segregation time (sec)						pole to pole distance (µm)						The rate of cen2::GFP segregation (µm/min)
	No.	WT	dis1∆	alp14TOG-dis1C			No.	WT	dis1∆	alp14TOG-dis1C			No.	WT	dis1∆	alp14TOG-dis1C
	1	40	230	40			1	2.0741	4.1577	3.8453			1	0.81	0.5	2.31
	2	40	220	100			2	2.2367	3.4189	2.5795			2	1.07	0.31	2.58
	3	20	100	50			3	2.3269	3.1348	3.1753			3	1.18	2.47	1.87
	4	20	210	130			4	2.3125	3.7941	3.0591			4	1.56	0.44	1.5
	5	40	50	30			5	2.3313	3.621	3.5672			5	1.19	0.57	1.26
	6	30	60	150			6	2.2569	3.6483	3.1752			6	0.64	1.92	0.86
	7	10	110	50			7	2.4753	3.1094	3.2846			7	1.8	0.26	1.25
	8	60	120	100			8	2.4733	3.1682	3.0196			8	0.78	0.75	0.57
	9	40	110	60			9	2.414	3.6546	3.1019			9	0.57	0.9	2.14
	10	20	130	40			10	2.5531		2.6824			10	1.39	0.72	0.6
	11	30	110	110			11	2.5605		2.981			11	0.78	0.23	1.19
	12	40	100	40			12	2.6181		2.9355			12	1.54	0.45	1.6
	13	70	20	90			13	2.3652		2.7438			13	0.71	1.49	1.22
	14	40	160	30			14	2.7218		2.7205			14	1.05	0.8	1.51
	15	10	60	100			15	2.3845		2.8881			15	1.07	1.69	1.04
	16	50	130	40			16	2.1725					16	1.25	0.82	1.92
	17	10	190	80			17	2.2284					17	1.52	0.81	0.99
	18	10	180	80									18	1.14	0.84	2.06
	19	30	120	180									19	1.37	1.45	0.17
	20	60	170	40									20	0.9	1.1	0.89
	21	30	90	100									21	2.07	0.38	1.25
	22	20	60	100									22	3.18	2.15	1.63
	23	20		110									23	1.2	1.27	1.12
	24	30		110									24	1.18	0.65	1.8
	25	20		100									25	0.44	1.09	0.5
	26	30		90									26	2.52	1.05	1.39
	27	20		200									27	1.77	0.87	0.93
	28	50		80									28	1.16	1.32	1.98
	29	50		50									29	1.53	0.51	1.94
	30	110		30									30	1.77	1.09	0.86
	31	110		50									31	1.77	2.51	1.46
	32	70		80									32	2.44	1.14	1.37
	33	40											33	2.21	1.83	1.92
													34	1.08	1.51	0.98
													35	1	1.36	0.01
													36	2.29	0.62	2.62
													37	0.74	0.09	2.68
													38	1.39	0.79	2.26
													39	0.97	0.42	1.72
													40	1.07	0.76	0.94
													41	0.53	0.57	1.33
													42	0.14	0.53	0.56
													43	0.4	0.9	0.89
													44	0.49	0.68	1.38
													45	1.07	1.19	0.69
													46	0.91	1.35	1.04
													47	0.47	0.55	1.13
													48	0.93	1.21	0.76
													49	1.16	0.9	0.76
													50		1.39	0.47
													51		0.8	1.34
													52		1.82	0.48
													53		1.6	0.66
													54		0.62	1.3
													55		1.71	0.38
													56		0.95	0.83
													57		1.04	1.72
													58		1.18	0.26
													59		0.79	0.82
													60			0.81
													61			1.23
													62			0.76
													63			0.78
													64			0.57
													65			0.99
													66			0.77
													67			1.05
													68			0.58
													69			1.61
													70			0.38
													71			0.68
													72			0.66
													73			1.08
													74			1.24
													75			1.24
													76			2.02
													77			0.26
													78			1.27
													79			2.03
													80			1.24
													81			0.84
													82			0.61
													83			1.85
													84			1.27
													85			1.43
													86			1.86
													87			1.13
													88			0.95

[truncated: 6 more sheets: Supplementary table1, Supplementary table2, Supplementary table3, Supplementary table4, Supplementary table5, Supplementary table6]
